# Supplementary material for: Radiofrequency Ablation of Painful Spinal Metastasis: A Systematic Review
Source: Curr Oncol. 2025 May 23;32(6):301. doi: 10.3390/curroncol32060301 (PMC12192184; doi:10.3390/curroncol32060301)
Supplement: Supplementary file 1 [file curroncol-32-00301-s001.zip]

Archive with 1 entries (1 files):
- curroncol-3578377-supplementary.pdf
